# Supplementary material for: Distribution Characteristics and Influencing Factors of Organochlorine Pesticides in Agricultural Soil from Xiamen City
Source: Int J Environ Res Public Health. 2023 Jan 20;20(3):1916. doi: 10.3390/ijerph20031916 (PMC9915912; doi:10.3390/ijerph20031916)
Supplement: Supplementary file 1 [file ijerph-20-01916-s001.zip]

Archive with 1 entries (1 files):
- ijerph-2157827-supplementary.pdf
